# Supplementary material for: The Impact of Oxford Nanopore Technologies Based Methodologies on the Genome Sequencing and Assembly of Romanian Strains of Drosophila suzukii
Source: Insects. 2024 Dec 24;16(1):2. doi: 10.3390/insects16010002 (PMC11766098; doi:10.3390/insects16010002)
Supplement: Supplementary file 1 [file insects-16-00002-s001.zip]

Archive with 4 entries (4 files):
- Figure S1_busco_analysis.png
- Figure S2_ranked_queries_strategy.png
- Supplementary_Figures_v23dec2024.pdf
- Supplementary_Tables_v23dec2024.pdf
